# Supplementary material for: Distinct immune microenvironment profiles of therapeutic responders emerge in combined TGFβ/PD-L1 blockade-treated squamous cell carcinoma
Source: Commun Biol. 2021 Aug 25;4:1005. doi: 10.1038/s42003-021-02522-2 (PMC8387430; doi:10.1038/s42003-021-02522-2)
Supplement: Supplementary file 4 — Supplementary Data 1 [file 42003_2021_2522_MOESM4_ESM.xlsx]

## Sheet: Fig. 1a
			pg/mL TGFb1
	Cell Line	MNK	A223	A1419	LY2
		0	1506.86	359.525	383.971
		0	1499.66	537.848	445.745
		0	1598.15	735.748	299.171
		0	1521.46	348.367	386.71
		0	1479.06	535.109	447.977
		0	1567.21	749.645	284.362
		0
		0

## Sheet: Fig. 1b
	TGFB1 mRNA z-score (relative to Diploid)
	Deletion	Diploid	Gain
	5.9776	-0.6848	-1.56
	1.8936	1.6238	-0.9954
	-0.2089	-1.0131	1.4417
	-1.5979	1.0108	-0.2912
	0.2586	-0.815	-0.8521
	0.1614	-1.4031	-1.0413
	-0.0791	0.2135	-1.2833
	-1.4333	1.0107	-0.391
	-0.9678	0.8411	-0.2857
	0.1603	0.6991	-1.0936
	0.4083	-0.8301	-1.2071
	3.2559	2.0557	-0.1068
	-0.7734	-0.4716	-1.1668
	-0.0662	-0.8164	-1.3446
	0.8761	-0.1072	-0.0139
	1.0655	0.9311	-0.9955
	-1.6297	-0.1577	1.3606
	-0.1676	0.4819	0.2477
	-0.3874	-1.0259	-0.1893
	1.3798	0.3826	-1.5368
	0.2517	-1.0469	0.8352
	4.2642	-0.5562	0.1119
	1.9841	0.4759	-0.4742
	0.6193	-0.8552	-0.2514
	-0.7648	1.7643	0.5718
	1.7581	-0.3064	-1.2804
	0.3267	-1.0848	-0.4341
	0.1445	0.602	0.2084
	-0.8639	2.037	0.5838
	-0.9234	-0.2869	-0.449
	-0.8031	-1.5067
	-0.9235	-1.5652
	0.0196	0.4498
	-0.4436	-0.9552
	0.1199	3.467
	-0.3812	-0.726
	-1.1442	0.2005
	-1.1121	-0.5017
	1.1846	0.1462
	-0.2017	-0.3958
	0.6179	-0.1198
	-0.4925	1.2236
	-0.737	-1.3165
	-0.5337	-1.2871
	0.0626	-1.2113
	-0.4953	3.0396
	-1.1158	-0.7744
	-0.2152	-0.4697
	-0.139	0.8514
	0.1243	-0.589
	-0.1297	-0.7578
	-0.3377	2.1366
	-0.4442	0.1465
	0.0163	-0.526
	-0.2523	1.9931
	-0.5577	-1.0368
	0.5414	0.4983
	-0.2145	0.1637
	-0.0954	-0.5078
	-0.9838	-0.5126
	0.3131	-0.9073
	0.0269	-0.9579
	0.3732	0.2121
	0.1131	-0.9241
	-0.5339	-0.3828
	-0.9413	0.0634
	0.4736	-1.8463
	2.5108	-1.337
	0.0956	0.3148
	1.3181	-0.3537
	-0.8739	0.0438
	-1.2823	-0.4176
	-0.3082	-0.6525
	-1.7409	-1.2627
	0.5728	0.073
	-1.1285	-0.3576
	0.9468	0.4299
	0.5733	0.5254
	-0.1831	-0.1269
	-0.2567	-0.6744
	-0.6703	-0.4605
	0.6436	0.4629
	0.6118	0.1993
	0.1702	-0.3356
	0.5282	0.1492
	-0.2964	-0.6455
	-0.8613	0.6467
	0.3586	-0.5315
	0.0984	-0.8827
	0.3962	-1.3524
	-0.2849	-1.3521
	0.1811	-1.0818
	-1.0524	-0.775
	2.4456	0.202
	1.3372	1.2448
	-0.6256	-0.6935
	1.6535	-0.4824
	2.195	-1.335
	0.6876	-0.7472
	0.2407	1.5626
	1.9201	0.2086
	0.3553	-0.8809
	-0.559	0.1839
	-1.1521	-0.1506
	0.6904	-0.1133
	0.1317	1.4143
	-0.0829	-0.2868
	0.7465	-0.5023
	-0.8558	-0.6183
	0.1756	0.7583
	-1.0629	1.5357
	0.2638	-0.4515
	-0.7684	-1.0154
	0.6411	-0.1562
	0.703	1.0337
	1.3134	0.3417
	0.8029	-0.3757
	0.3533	-0.5828
	-0.4214	-1.3596
	2.5539	0.0793
	0.2491	0.4721
	1.3052	-0.1918
	1.1664	-0.4533
	0.2497	-0.5145
	-1.1606	0.0018
	-0.1449	-0.3903
	0.9716	0.5351
	1.315	-0.9548
	-0.1685	-0.8114
	-0.2312	0.1045
	2.6088	-0.3094
	-1.3596	-0.0017
	1.7599	0.51
	-0.2014	0.3561
	-0.3208	-0.5561
	-0.5439	-0.531
	1.2245	1.2048
	-1.1754	0.3212
	0.944	0.4802
	1.6999	-0.0317
	2.2801	-1.0096
	-0.4559	-0.2629
	0.052	-1.915
	-0.3371	0.8656
	-0.2132	-0.1419
	-0.6596	-1.4478
	1.5721	-0.3465
	-0.4135	-1.0418
	-0.8442	-0.1193
	-0.2799	-0.5061
	1.7464	-1.3761
	1.0311	-1.4529
	-0.5038	-1.4792
	-0.7607	0.3543
	-0.3173	1.0004
	-0.0975	-0.4032
	-0.9004	-0.1298
	0.0215	-0.5979
	-0.8236	0.1703
	1.6704	-1.1146
	-0.4368	-1.1858
	0.29	-0.2816
	2.2883	-1.0847
	0.3958	0.1739
	-0.0861	-0.7625
	-0.0513	2.9437
	-1.0734	-0.0153
	-0.9319	-0.5562
	-1.2289	-0.9081
	-0.5279	-1.6213
	0.1931	0.8012
	-0.6543	-0.2092
	0.0433	-1.6831
	2.1684	-0.9984
	0.6374	0.1
	2.2507	-0.7539
	0.4943	-0.5118
	0.72	-0.4096
	-1.4869	-1.6199
	-0.5014	-1.4436
	0.9938	-1.1395
	0.184	-1.0298
	0.4669	0.5464
	0.2594	-0.7827
	-0.6068	4.5115
	-0.1688	-1.9618
	-0.3767	-1.112
	-1.5692	1.7833
	1.6854	0.5037
	-0.3644	-1.3893
	1.9776	0.2853
	-0.6217	0.4659
	0.0461	-0.7616
	-0.4431	0.9358
	2.461	0.2817
	0.5833	-1.3495
	0.7477	-1.2938
	-0.1972	0.2448
	0.074	0.9499
	-0.1306	0.3932
	-0.8657	1.5056
	-0.8397	0.8017
	-0.7256	-0.2512
	1.3901	0.539
	1.3847	-0.5888
	0.828
	-1.0308
	0.8744
	2.0537
	0.869
	-1.3629
	-1.2315
	2.6687
	0.7423
	0.2738
	0.7679
	0.022
	-0.1901
	-0.7779
	-0.8691
	0.6653
	-0.411
	1.5895
	0.1791
	0.3613
	1.5085
	0.6029
	-0.1813
	-0.0464
	1.4315
	0.1811
	1.3374
	-1.2104
	0.7436
	-1.5375
	2.6076
	-0.3183
	-0.5099
	0.7982
	0.2
	-1.1869
	-0.8906
	-0.839
	0.3636
	-0.4101
	-0.4311
	-0.3545
	-0.0157
	0.289
	0.4745
	-0.2762
	0.0928
	-1.0271

## Sheet: Fig. 1c
		Tumor volume (mm^3)
	Days Elapsed	Vehicle																						LY2109761
	0	0	0	0	0	0	0	0	0	0	0	0	0	0	0	0	0	0	0	0	0	0	0	0	0	0	0	0	0	0	0	0	0	0	0	0	0	0	0	0	0	0	0	0	0
	9	100.54	103.53	230.31	0	156.39	59.94	0	0	78.5	0	0	0	39.35	93.24	48.12	0	0	45.18	74.56	0	0	0	67.74	53.55	74.69	62.69	0	0	67.63	197.6	78.6	40.76	0	58.27	52.91	27.57	52.81	57.02	98.52	0	0	0	0	0
	14	193.81	58.63	149.87	22.41	161.93	94.4	206.87	87.3	81.39	0	0	0	55.06	525.62	22.01	191.16	286.03	125.36	281.08	116.9	32.37	119.58	81.87		0	0	0	0	0	97.28	437.65	0	164.46	0	99.12	175.51	59.58	56.99	102.18	61.04	78.07	57.29	0	60.59
	18	417.39	99.43	1009.23	117.87	299.44	250.65	527.94	285.72	304.83	130.4	165.36	1322.87	117.71	1189.43		356.91	955.45	123.5	322.23	563.12	127.78	579.12	58.37		0	0	251.98	245.2	0	126.31	469.53	0	335.18	0	117.5	262.24	122.58	200.63	183.01	132.31	158.49	286.14	233.23	110.22

## Sheet: Fig. 1d
	Day 18 tumor volume (mm^3)
	Vehicle	LY2109761
	417.39	58.37
	99.43	251.98
	1009.23	245.2
	117.87	126.31
	299.44	469.53
	250.65	335.18
	527.94	117.5
	285.72	262.24
	304.83	122.58
	130.4	200.63
	165.36	183.01
	1322.87	132.31
	117.71	158.49
	1189.43	286.14
	356.91	233.23
	955.45	110.22
	123.5
	322.23
	563.12
	127.78
	579.12

## Sheet: Fig. 1e
		Tumor volume (mm^3)
	Days Elapsed	Vehicle										LY2109761
	0	0	0	0	0	0	0	0	0	0	0	0	0	0	0	0	0	0	0	0	0
	10	151.67	473.44	528.89	609.33	313.51	194.25	318.54	77.63	161.76	0	439.18	282.05	184.14	315.11	341.65	120.39	91.67	96.04	394.21	132.29
	17	1115	2246.22	2446.77	2829.76	1557.72	1206.44	1629.78	553.22	866.57	332.66	3249.62	1641.94	2300.81	2442.11	1010.07	1509.37	387.52	570.17	1553.7	456.95
	22	2621.09	4566.73			3710.91	2539.38	2657.95	1041.4	1820.56	2604.91		3967.79		5989.72	2020.5	2608.89	1244.5	1211.57	1963.57	1138.87

## Sheet: Fig. 1f
	Day 17 tumor volume (mm^3)
	Vehicle	LY2109761
	1115	3249.62
	2246.22	1641.94
	2446.77	2300.81
	2829.76	2442.11
	1557.72	1010.07
	1206.44	1509.37
	1629.78	387.52
	553.22	570.17
	866.57	1553.7
	332.66	456.95

## Sheet: Fig. 1g
		Mouse survival
	Days Elapsed	Vehicle/Mock	LY2109761	αPD-L1	LY2109761/αPD-L1	Naive Challenge
	15		1
	15		1
	15		1
	16	1
	19		1
	24	1	1	1
	24	1
	25	1	1
	25	1	1	1
	32		1
	37	1
	38	1
	38	1
	49	1	1	1
	49			1
	49			1
	53				1
	58			1	1
	175					1
	181					1
	181					1
	183			0	0
	183			0	0
	183			0	0
	183				0
	183				0
	183				0
	183				0

## Sheet: Fig. 1h
	Day 25 tumor volume (mm^3)
	Vehicle/Mock	LY2109761	αPD-L1	LY2109761/αPD-L1
	526.75	104.28	0	198.58
	1251.97	551.78	95.83	100.36
	393.14	2690.5	624.2	0
	518.21	1305.88	842.26	0
	5656.31		678.82	0
	1266.92		0	0
			143.72	0
			0	0
				0

## Sheet: Fig. 2a
		% PD-L1+ Cells
		Vehicle				2ng/ml TGFβ
	A223	0.62	0.67	0.91	0.52	1.11	1.3	1.25	1.05
	LY2	12.54	17.08	15.98	16.67	23.93	33.07	25.71	22.77

## Sheet: Fig. 2b
		% PD-L1+ Live Cells
		tdTomato-				tdTomato+
	Isotype	0.76	0.59	1.56	4.48	10.46	6.44	6.38	21.69
	TGFβ Trap	1.78	0.38	3.72	2.3	7.94	7.34	13.7	13.74

[truncated: 37 more sheets: Fig. 2c, Fig. 2f, Fig. 3a, Fig. 3b, Fig. 3c, Fig. 3d, Fig. 3e, Fig. 3f, Fig. 3g, Fig. 3h, Fig. 3i, Fig. 4a, Fig. 4b, Fig. 4c, Fig. 4d, Fig. 4e, Fig. 5b, Fig. 7a, Fig. 7b, Fig. 7c …]
